# Supplementary material for: Conservation Status of a Recently Described Endemic Land Snail, Candidula coudensis, from the Iberian Peninsula
Source: PLoS One. 2015 Sep 17;10(9):e0138464. doi: 10.1371/journal.pone.0138464 (PMC4574916; doi:10.1371/journal.pone.0138464)
Supplement: S1 Table — Number of empty shells (dead animals) and live individuals found in each sampled quadrat of 25m2. (XLSX) [file pone.0138464.s001.xlsx]

## Sheet: Sheet1
Quadrat identity	live animals	dead animals
plot 88	0	0
plot 89	0	0
plot 90	0	0
plot 91	0	0
plot 92	0	0
plot 93	0	0
plot 94	0	0
plot 95	0	0
plot 96	0	0
plot 97	0	2
plot 98	1	2
plot 100	0	0
plot 99	0	0
plot 101	1	4
plot 102	0	0
plot 103	0	0
plot 104	0	0
plot 105	0	0
plot 106	0	0
plot 107	0	5
plot 108	0	0
plot 109	0	0
plot 110	0	0
plot 112	0	0
plot 113	0	0
plot 114	0	0
plot 115	2	27
plot 116	0	0
plot 117	0	2
PLOT 1	0	0
PLOT 2	0	0
PLOT 3	26	16
PLOT 24	0	0
PLOT 25	0	0
PLOT 26	0	0
PLOT 27	0	2
PLOT 28	3	1
PLOT 29	0	0
PLOT 30	0	0
PLOT 31	0	0
PLOT 32	5	30
PLOT 34	0	0
PLOT 35	0	0
PLOT 37	0	0
PLOT 38	0	0
PLOT 39	0	0
PLOT 22	1	0
PLOT 23	0	0
PLOT 5	0	0
PLOT 4	3	0
PLOT 6	0	0
PLOT 7	2	14
PLOT 8	1	0
PLOT 9	1	4
PLOT 10	0	0
PLOT 11	0	0
PLOT 12	3	10
PLOT 13	2	2
PLOT 14	2	0
PLOT 15	3	12
PLOT 16	3	4
PLOT 17	1	3
PLOT 18	0	0
PLOT 19	0	0
PLOT 20	0	1
PLOT 21	0	13
plot 58	0	2
plot 59	2	21
plot 60	0	0
plot 61	0	0
plot 62	0	0
plot 63	0	0
plot 64	0	0
plot 65	0	0
plot 66	0	0
plot 67	0	0
plot 68	0	0
plot 69	0	0
plot 70	0	0
plot 71	0	0
plot 71a	0	0
plot 72	0	0
plot 73	0	0
plot 74	0	0
plot 75	0	0
plot 76	0	0
plot 77	0	0
plot 78	0	0
plot 79	0	0
plot 80	1	3
plot 81	0	0
plot 82	0	0
plot 83	0	0
plot 84	0	0
plot 85	0	0
plot 86	0	0
plot 87	0	0
